# Supplementary material for: Patterns of Focal Amyloid Deposition Using 18F-Florbetaben PET in Patients with Cognitive Impairment
Source: Diagnostics (Basel). 2022 May 31;12(6):1357. doi: 10.3390/diagnostics12061357 (PMC9221882; doi:10.3390/diagnostics12061357)
Supplement: Supplementary file 1 [file diagnostics-12-01357-s001.zip]

Archive with 1 entries (1 files):
- diagnostics-1739990-supplementary.pdf
